# Supplementary material for: Aldehyde-Assisted Alkoxysilane Condensation to Form Siloxane Bond: A New Process for Curing Alkoxy-Functional Silicone Resins
Source: Molecules. 2025 Feb 5;30(3):714. doi: 10.3390/molecules30030714 (PMC11820733; doi:10.3390/molecules30030714)
Supplement: Supplementary file 1 [file molecules-30-00714-s001.zip]

Archive with 1 entries (1 files):
- molecules-3441436-supplementary.pdf
